# Supplementary material for: Macroporous Mannitol Granules Produced by Spray Drying and Sacrificial Templating
Source: Materials (Basel). 2022 Dec 21;16(1):25. doi: 10.3390/ma16010025 (PMC9821148; doi:10.3390/ma16010025)
Supplement: Supplementary file 1 [file materials-16-00025-s001.zip]

Archive with 1 entries (1 files):
- materials-2082763-supplementary.pdf
